# Supplementary material for: Inhibition of Histone Deacetylase Activity Increases Cisplatin Efficacy to Eliminate Metastatic Cells in Pediatric Liver Cancers
Source: Cancers (Basel). 2024 Jun 22;16(13):2300. doi: 10.3390/cancers16132300 (PMC11240720; doi:10.3390/cancers16132300)
Supplement: Supplementary file 1 [file cancers-16-02300-s001.zip]

Archive with 1 entries (1 files):
- cancers-3033186-supplementary.pdf
